# Supplementary material for: Hydroxytyrosol Alleviates Intestinal Oxidative Stress by Regulating Bile Acid Metabolism in a Piglet Model
Source: Int J Mol Sci. 2024 May 21;25(11):5590. doi: 10.3390/ijms25115590 (PMC11171822; doi:10.3390/ijms25115590)
Supplement: Supplementary file 1 [file ijms-25-05590-s001.zip]

Archive with 1 entries (1 files):
- ijms-2976567-supplementary.pdf
